# Supplementary material for: The Upconversion Luminescence of Ca3Sc2Si3O12:Yb3+,Er3+ and Its Application in Thermometry
Source: Nanomaterials (Basel). 2023 Jun 22;13(13):1910. doi: 10.3390/nano13131910 (PMC10343700; doi:10.3390/nano13131910)
Supplement: Supplementary file 1 [file nanomaterials-13-01910-s001.zip]

Archive with 1 entries (1 files):
- nanomaterials-2451227-supplementary.pdf
